# Supplementary material for: Antimicrobial resistance patterns in Streptococcus dysgalactiae in a One Health perspective
Source: Front Microbiol. 2024 Jun 6;15:1423762. doi: 10.3389/fmicb.2024.1423762 (PMC11348040; doi:10.3389/fmicb.2024.1423762)
Supplement: Supplementary file 2 [file Table_1.xlsx]

## Sheet: Ark1
Nr	ID	Host of isolatation	Lancefield antigen	Haemolysis-type	emm	MLST	Year	Alias ID		GenBank Accession	MLS-gene	Tet-gene	Penicillin sone	Penicillin MIC	Trim-sulfa	Tetra	Erytro	Clinda	MLS
1	iSDSE_NORM1	Human	C	β	stG62647.0	20	2018			ERR10679282	-	-		0.016	0.25	0.064	0.125	0.25	-
2	iSDSE_NORM2	Human	C	β	stG652.0	569	2018			ERR10679284	-	-		0.008	0.064	0.125	0.25	0.25	-
3	iSDSE_NORM3	Human	C	β	stG485.0	69	2018			ERR10679290	-	tet(O)		0.016	0.064	32	0.25	0.125	-
4	iSDSE_NORM4	Human	G	β	stG643.0	12	2018			ERR10679292	-	tet(O)		0.008	0.064	16	0.25	0.25	-
5	iSDSE_NORM5	Human	G	β	stG6.1	55	2018			ERR10679293	-	-		0.032	0.064	0.064	0.125	0.25	-
6	iSDSE_NORM6	Human	C	β	stC1400.0	34	2018			ERR10679294	-	-		0.016	0.25	4	0.25	0.25	-
7	iSDSE_NORM7	Human	C	β	stG62647.0	20	2018			ERR10679296	-	-		0.016	0.064	0.125	0.125	0.25	-
8	iSDSE_NORM8	Human	C	β	stG652.0	114	2018			ERR10679298	-	-		0.016	0.125	0.5	0.125	0.25	-
9	iSDSE_NORM9	Human	G	β	stC74a.0	17	2018			ERR10679299	-	-		0.016	0.064	0.125	0.25	0.25	-
10	iSDSE_NORM10	Human	C	β	stG652.1	114	2018			ERR10679301	-	-		0.016	0.064	0.5	0.25	0.25	-
11	iSDSE_NORM11	Human	C	β	stG62647.0	20	2018			ERR10679303	-	-		0.016	0.064	0.125	0.125	0.25	-
12	iSDSE_NORM12	Human	G	β	stC74a.0	17	2018			ERR10679305	-	-		0.008	0.064	0.125	8	0.25	i
13	iSDSE_NORM13	Human	G	β	stG2078.0	17	2018			ERR10679306	-	-		0.008	0.064	0.125	0.25	0.125	-
14	iSDSE_NORM14	Human	C	β	stG62647.0	20	2018	iSDSE336		ERR10483665	-	-		0.016	0.064	0.125	0.125	0.25	-
15	iSDSE_NORM15	Human	C	β	stG62647.0	20	2018	iSDSE337		ERR10483743	-	-		0.016	0.125	0.125	0.25	0.25	-
16	iSDSE_NORM16	Human	G	β	stG6.4	12	2018			ERR10679308	erm(A)	-		0.016	0.032	0.125	4	0.25	i
17	iSDSE_NORM17	Human	C	β	stG62647.0	20	2018			ERR10679310	-	-		0.016	0.064	0.125	0.125	0.25	-
18	iSDSE_NORM18	Human	C	β	stG643.1	183	2018			ERR10679312	-	-		0.016	0.064	0.125	0.25	0.25	-
19	iSDSE_NORM19	Human	C	β	stG62647.0	20	2018			ERR10679313	-	-		0.016	0.125	0.064	0.125	0.25	-
20	iSDSE_NORM20	Human	C	β	stC9431.1	13	2018	iSDSE338		ERR10483666	-	-		0.016	0.125	0.25	0.125	0.25	-
21	iSDSE_NORM21	Human	C	β	stG62647.0	20	2018			ERR10679314	erm(A)	-		0.032	0.064	0.064	16	256	K
22	iSDSE_NORM22	Human	G	β	stG10.0	15	2018			ERR10679315	-	tet(M)		0.016	0.125	32	0.25	0.25	-
23	iSDSE_NORM23	Human	G	β	stG6.3	12	2018	iSDSE339		ERR10488896	-	-		0.008	0.064	0.064	0.25	0.25	-
24	iSDSE_NORM24	Human	G	β	stG643.0	73	2018			ERR10679316	-	tet(O)		0.016	0.064	16	0.25	0.125	-
25	iSDSE_NORM25	Human	G	β	stC5345.0	17	2018	iSDSE340		ERR10488913	-	-		0.016	0.064	0.125	0.25	0.25	-
26	iSDSE_NORM26	Human	G	β	stC74a.0	17	2018	iSDSE341		ERR10488914	-	-		0.016	0.064	0.125	0.25	0.25	-
27	iSDSE_NORM27	Human	G	β	stG245.0	29	2018	iSDSE343		ERR10483667	-	-		0.016	0.25	2	0.25	0.5	-
28	iSDSE_NORM28	Human	G	β	stG485.19	17	2018			ERR10679317	erm(A)	-		0.016	0.125	0.064	8	0.25	i
29	iSDSE_NORM29	Human	G	β	stC74a.0	77	2018			ERR10679319	-	-		0.008	0.125	0.064	0.25	0.25	-
30	iSDSE_NORM30	Human	C	β	stG2574.3	20	2018			ERR10679320	-	-		0.016	0.064	0.125	0.25	0.125	-
31	iSDSE_NORM31	Human	G	β	stG485.0	149	2018			ERR10679322	-	-		0.016	0.125	1	0.25	0.25	-
32	iSDSE_NORM32	Human	G	β	stG6.4	12	2018			ERR10679323	-	-		0.016	0.064	0.125	0.25	0.25	-
33	iSDSE_NORM33	Human	C	β	stG62647.0	20	2018			ERR10679324	-	-		0.016	0.064	0.125	0.125	0.25	-
34	iSDSE_NORM34	Human	G	β	stC74a.0	29	2018			ERR5264270	-	-		0.008	0.064	2	0.25	0.125	-
35	iSDSE_NORM35	Human	G	β	stG2078.0	17	2018			ERR5264271	-	-		0.016	0.064	0.125	0.25	0.25	-
36	iSDSE_NORM36	Human	G	β	stG2574.3	23	2018	iSDSE348		GCA_011379535.1	erm(A)	tet(M)		0.016	0.125	32	256	256	K
37	iSDSE_NORM37	Human	G	β	stG485.0	17	2018			ERR5264272	-	-		0.008	0.125	0.125	0.5	0.25	-
38	iSDSE_NORM38	Human	G	β	stG485.0	30	2018			ERR5264273	-	-		0.016	0.064	0.5	0.125	0.25	-
39	iSDSE_NORM39	Human	G	β	stG485.0	17	2018			ERR10679327	-	-		0.016	0.0125	0.064	0.25	0.25	-
40	iSDSE_NORM40	Human	C	β	stG62647.0	20	2018			ERR5264274	-	-		0.016	0.064	0.064	0.125	0.25	-
41	iSDSE_NORM41	Human	G	β	stG643.0	12	2018			ERR5264275	-	-		0.016	0.064	0.064	0.25	0.25	-
42	iSDSE_NORM42	Human	G	β	stG245.0	29	2018			ERR5264276	-	-		0.016	0.064	1	0.125	0.25	-
43	iSDSE_NORM43	Human	G	β	stG245.0	29	2018	iSDSE350		ERR10489037	-	-		0.016	0.064	2	0.25	0.25	-
44	iSDSE_NORM44	Human	G	β	stG643.0	12	2018			ERR5264277	-	tet(O)		0.016	0.032	16	0.25	0.25	-
45	iSDSE_NORM45	Human	G	β	stG480.0	17	2018			ERR10679328	-	-		0.016	0.125	0.125	0.25	0.25	-
46	iSDSE_NORM46	Human	C	β	stG62647.0	20	2018	iSDSE353		ERR5264278	-	-		0.016	0.064	0.064	0.125	0.25	-
47	iSDSE_NORM47	Human	G	β	stG2078.0	17	2018	iSDSE355		GCA_011327345.1	erm(B)	-		0.016	0.125	0.125	256	1	K
48	iSDSE_NORM48	Human	G	β	stC74a.0	17	2018			ERR5264279	erm(A)	-		0.016	0.064	0.125	8	0.25	i
49	iSDSE_NORM49	Human	C	β	stG62647.0	20	2018			ERR5264280	-	-		0.016	0.064	0.125	0.125	0.25	-
50	iSDSE_NORM50	Human	G	β	stC74a.0	77	2018			ERR5264281	-	-		0.008	0.064	0.5	0.064	0.125	-
51	iSDSE_NORM51	Human	C	β	stG62647.0	20	2018	iSDSE356		ERR5264282	-	-		0.016	0.064	0.5	0.25	0.25	-
52	iSDSE_NORM52	Human	G	β	stG485.0	29	2018			ERR5264283	-	-		0.016	0.125	0.5	0.25	0.25	-
53	iSDSE_NORM53	Human	G	β	stG485.0	17	2018			ERR10679329	-	-		0.008	0.125	0.125	0.25	0.25	-
54	iSDSE_NORM54	Human	G	β	stC5345.0	17	2018			ERR5264284	-	-		0.016	0.064	0.125	0.25	0.125	-
55	iSDSE_NORM55	Human	G	β	stG480.0	8	2018			ERR5264285	-	-		0.008	0.032	0.064	0.25	0.25	-
56	iSDSE_NORM56	Human	G	β	stG480.0	8	2018			ERR5264286	-	-		/	0.032	0.064	0.25	0.25	-
57	iSDSE_NORM57	Human	C	β	stG62647.0	20	2018	iSDSE358		ERR5264287	-	-		0.016	0.032	0.064	0.25	0.125	-
58	iSDSE_NORM58	Human	G	β	stC74a.0	17	2018	iSDSE359		GCA_011379515.1	erm(A)	-		0.008	0.064	0.064	4	0.25	i
59	iSDSE_NORM59	Human	G	β	stG2078.0	17	2018	iSDSE360		ERR5264288	-	-		0.008	0.064	0.064	0.25	0.25	-
60	iSDSE_NORM60	Human	G	β	stG166b.0	29	2018			ERR10679331	-	-		0.008	0.125	2	0.25	0.25	-
61	iSDSE_NORM61	Human	G	β	stG245.0	595	2018			ERR10679333	-	-		0.016	0.064	4	0.125	0.25	-
62	iSDSE_NORM62	Human	G	β	stG245.0	595	2018			ERR10679335	-	-		0.032	0.064	2	0.125	0.5	-
63	iSDSE_NORM63	Human	G	β	stG2078.0	17	2018			ERR5264289	-	-		0.016	0.064	0.125	0.25	0.25	-
64	iSDSE_NORM64	Human	G	β	stG485.0	29	2018			ERR10679337	-	-		0.016	0.064	2	0.125	0.125	-
65	iSDSE_NORM65	Human	G	β	stG840.0	30	2018			ERR10679338	erm(A)	-		0.016	0.064	4	4	0.125	i
66	iSDSE_NORM66	Human	G	β	stG480.0	8	2018			ERR5264290	-	-		0.016	0.064	0.064	0.125	0.25	-
67	iSDSE_NORM67	Human	G	β	stC74a.0	17	2018			ERR5264291	erm(A)	-		0.016	0.064	0.125	8	0.25	i
68	iSDSE_NORM68	Human	G	β	stG10.0	15	2018			ERR5264292	-	tet(M)		0.016	0.064	32	0.125	0.25	-
69	iSDSE_NORM69	Human	C	β	stG62647.0	20	2018			ERR5264293	-	-		0.016	0.064	0.064	0.125	0.25	-
70	iSDSE_NORM70	Human	G	β	stC74a.0	29	2018			ERR10679340	-	-		0.016	0.064	2	0.25	0.25	-
71	iSDSE_NORM71	Human	G	β	stG6.0	63	2018			ERR10679342	-	tet(O)		0.016	0.125	16	0.25	0.25	-
72	iSDSE_NORM72	Human	C	β	stG62647.0	602	2018			ERR10679344	-	-		0.016	0.064	0.125	0.125	0.25	-
73	iSDSE_NORM73	Human	G	β	stG6.4	585	2018			ERR10679350	-	-		0.016	0.064	2	0.25	0.25	-
74	iSDSE_NORM74	Human	C	β	stG643.1	183	2018			ERR10679351	-	-		0.016	0.064	0.125	0.125	0.25	-
75	iSDSE_NORM75	Human	G	β	stG6.0	570	2018	iSDSE366		ERR10483751	-	-		0.016	0.125	0.125	0.25	0.25	-
76	iSDSE_NORM76	Human	G	β	stG245.0	595	2018	iSDSE367		ERR10483759	-	-		0.016	0.125	0.125	0.25	0.25	-
77	iSDSE_NORM77	Human	G	β	stG245.0	15	2018			ERR10679354	-	tet(M)		0.016	0.064	32	0.25	0.25	-
78	iSDSE_NORM78	Human	C	β	stG62647.0	20	2018			ERR10679356	-	-		0.016	0.064	0.125	0.125	0.125	-
79	iSDSE_NORM79	Human	C	β	stG62647.0	20	2018			ERR10679358	-	-		0.125	0.064	0.125	0.125	0.125	-
80	iSDSE_NORM80	Human	C	β	stG643.1	183	2018			ERR10679360	-	-		0.016	0.032	0.25	0.064	0.064	-
81	iSDSE_NORM81	Human	G	β	stG245.1	282	2018			ERR10679362	-	-		0.008	0.032	0.125	0.125	0.25	-
82	iSDSE_NORM82	Human	G	β	stG480.0	8	2018			ERR10679364	-	-		0.016	0.064	0.064	0.125	0.25	-
83	iSDSE_NORM83	Human	G	β	stC74a.0	17	2018			ERR10679366	erm(A)	-		0.016	0.064	0.125	4	0.125	i
84	iSDSE_NORM84	Human	G	β	stG480.0	8	2018			ERR10679368	-	-		0.016	0.032	0.064	0.125	0.25	-
85	iSDSE_NORM85	Human	G	β	stG2078.0	17	2018			ERR10679371	-	-		0.016	0.064	0.125	0.25	0.25	-
86	iSDSE_NORM86	Human	C	β	stG643.1	183	2018			ERR10679373	-	-		0.016	0.064	0.064	0.125	0.25	-
87	iSDSE_NORM87	Human	G	β	stG6.3	12	2018			ERR10679375	-	-		0.008	0.032	0.125	0.25	0.125	-
88	iSDSE_NORM88	Human	G	β	stG10.0	15	2018			ERR10679377	-	tet(M)		0.016	0.125	16	0.25	0.25	-
89	iSDSE_NORM89	Human	G	β	stG652.0	586	2018			ERR10679379	-	-		0.008	0.064	0.064	0.25	0.125	-
90	iSDSE_NORM90	Human	G	β	stG2078.0	17	2018			ERR10679381	-	-		0.016	0.064	0.125	0.25	0.25	-
91	iSDSE_NORM91	Human	G	β	stG485.0	55	2018			ERR10679383	-	-		0.016	0.125	2	0.125	0.125	-
92	iSDSE_NORM92	Human	G	β	stG245.0	29	2018			ERR10679384	-	-		0.016	0.125	2	0.25	0.25	-
93	iSDSE_NORM93	Human	G	β	stG10.0	587	2018			ERR10679387	-	tet(M)		0.016	0.064	32	0.25	0.125	-
94	iSDSE_NORM94	Human	G	β	stG2078.0	17	2018			ERR10679389	-	-		0.008	0.064	0.125	0.25	0.064	-
95	iSDSE_NORM95	Human	G	β	stC74a.0	29	2018			ERR10679391	-	-		0.008	0.064	2	0.25	0.25	-
96	iSDSE_NORM96	Human	C	β	stG652.0	114	2018			ERR10679393	-	tet(M)		0.016	0.064	32	0.25	0.25	-
97	iSDSE_NORM97	Human	C	β	stG62647.0	20	2018			ERR10679395	-	-		0.016	0.064	0.125	0.125	0.125	-
98	iSDSE_NORM98	Human	G	β	stG10.0	15	2018			ERR10679397	-	tet(M)		0.008	0.064	32	0.25	0.125	-
99	iSDSE_NORM99	Human	G	β	stC74a.0	77	2018			ERR10679400	-	-		0.008	0.064	2	0.125	0.125	-
100	iSDSE_NORM100	Human	G	β	stG10.0	15	2018			ERR10679402	-	tet(M)		0.032	0.064	32	0.25	0.25	-
101	iSDSE_NORM101	Human	G	β	stG2078.0	183	2018			ERR10679404	-	-		0.016	0.064	0.125	0.25	0.25	-
102	iSDSE_NORM102	Human	G	β	stG643.0	73	2018			ERR10679406	-	tet(O)		0.016	0.032	32	0.25	0.125	-
103	iSDSE_NORM103	Human	G	β	stG6792.0	4	2018			ERR10679408	erm(A)	-		0.032	0.125	0.125	16	0.032	i
104	iSDSE_NORM104	Human	G	β	stG2078.0	593	2018			ERR10679410	-	-		0.016	0.064	0.125	0.25	0.25	-
105	iSDSE_NORM105	Human	C	β	stG62647.0	20	2018			ERR10679411	-	-		0.032	0.064	0.125	0.125	0.125	-
106	iSDSE_NORM106	Human	G	β	stC74a.0	29	2018			ERR10679415	-	-		0.016	0.064	2	0.25	0.25	-
107	iSDSE_NORM107	Human	G	β	stC74a.0	77	2018			ERR10679416	-	tet(M)		0.008	0.064	32	0.25	0.125	-
108	iSDSE_NORM108	Human	G	β	stC74a.0	29	2018			ERR10679418	-	-		0.008	0.064	2	0.25	0.25	-
109	iSDSE_NORM109	Human	G	β	stG485.0	55	2018			ERR10679421	-	-		0.016	0.125	2	0.25	0.25	-
110	iSDSE_NORM110	Human	C	β	stG6.3	20	2018			ERR10679424	-	-		0.016	0.064	0.125	0.25	0.125	-
111	iSDSE_NORM111	Human	G	β	stC74a.0	17	2018			ERR10679426	-	-		0.016	0.064	0.125	0.25	0.125	-
112	iSDSE_NORM112	Human	G	β	stG485.0	596	2018			ERR10679429	-	-		0.016	0.125	0.125	0.25	0.25	-
113	iSDSE_NORM113	Human	G	β	stG485.0	17	2018			ERR10679430	-	-		0.016	0.125	0.125	0.25	0.25	-
114	iSDSE_NORM114	Human	G	β	stG6.3	597	2018	iSDSE334		ERR10488895	-	-		/	0.064	0.125	0.25	0.25	-
115	iSDSE_NORM115	Human	G	β	stG652.8	594	2018	iSDSE347		ERR10489036	-	-		/	0.064	1	0.25	0.25	-
116	iSDSE_NORM116	Human	C	β	emm220.0	571	2018	iSDSE352		ERR10489039	-	-		/	0.125	0.125	0.25	0.25	-
117	iSDSE_NORM117	Human	G	β	stC5345.0	17	2018			ERR10679432	-	-		/	0.064	0.125	0.5	0.25	-
118	iSDSE_NORM118	Human	G	β	stG2078.0	584	2018	iSDSE361		ERR10489040	-	-		/	0.064	0.25	0.5	0.5	-
119	iSDSE_NORM119	Human	G	β	stC5345.0	572	2018	iSDSE364		ERR10489043	-	-		/	0.064	0.125	0.5	0.25	-
120	SD_OUS1	Human	G	β	stG643.0	29	2018			ERR10679660	erm(A)	-		0.016	0.064	2	16	256	K
121	SD_OUS2	Human	G	β	stG480.0	8	2018			ERR10680229	-	-		0.016	0.064	0.25	0.25	0.25	-
122	SD_OUS3	Human	C	β	stG62647.0	20	2018			ERR10680230	-	-		0.016	0.064	0.25	0.25	0.25	-
123	SD_OUS4	Human	G	β	stG2078.0	17	2018			ERR10680231	-	-		0.016	0.064	0.25	0.25	0.25	-
124	SD_OUS5	Human	G	β	stG10.0	15	2018			ERR10680232	-	tet(M)		0.016	0.064	32	0.25	0.25	-
125	SD_OUS6	Human	C	β	stG62647.0	20	2018			ERR10680233	erm(A)	-		0.016	0.064	0.25	16	256	K
126	SD_OUS7	Human	G	β	stG652.0	138	2018			ERR10680234	-	-		0.016	0.064	0.25	0.25	0.125	-
127	SD_OUS8	Human	G	β	stC74a.0	17	2018			ERR10680235	erm(A)	-		0.016	0.032	0.125	16	0.25	i
128	SD_OUS9	Human	G	β	stC74a.0	17	2018			ERR10680236	-	-		0.016	0.032	0.25	0.25	0.25	-
129	SD_OUS10	Human	C	β	stG62647.0	20	2018			ERR10680237	-	-		0.016	0.064	0.25	0.25	0.25	-
130	SD_OUS11	Human	C	β	stG62647.0	20	2018			ERR10680238	-	-		0.016	0.032	0.25	0.25	0.25	-
131	SD_OUS13	Human	C	β	stG62647.0	20	2018			ERR10680239	-	-		0.016	0.064	0.25	0.25	0.25	-
132	SD_OUS14	Human	G	β	stC74a.0	77	2018			ERR10680240	erm(A)	-		0.016	0.064	2	256	0.25	i
133	SD_OUS15	Human	G	β	stG2078.0	17	2018			ERR10680241	-	-		0.016	0.064	0.25	0.25	0.25	-
134	SD_OUS16	Human	G	β	stG643.0	12	2018			ERR10680242	-	tet(O)		0.016	0.032	32	0.25	0.25	-
135	SD_OUS17	Human	G	β	stC74a.0	29	2018			ERR10680243	-	-		0.016	0.064	4	0.25	0.25	-
136	SD_OUS18	Human	G	β	stC74a.0	29	2018			ERR10680244	-	-		0.016	0.064	4	0.25	0.25	-
137	SD_OUS19	Human	G	β	stG485.0	29	2018			ERR10680245	lsa(C)	-		0.016	0.064	2	0.25	0.5	-
138	SD_OUS20	Human	C	β	stG62647.0	20	2018			ERR10680246	-	-		0.016	0.064	0.25	0.25	0.25	-
139	SD_OUS21	Human	C	β	stG62647.0	20	2018			ERR10680247	-	-		0.016	0.064	0.25	0.25	0.25	-
140	SD_OUS22	Human	G	β	stC1400.0	66	2018			ERR10680248	-	-		0.016	0.064	0.125	0.25	0.25	-
141	SD_OUS23	Human	G	β	stG245.0	127	2018			ERR10680249	-	tet(M)		0.016	0.032	0.25	0.25	0.125	-
142	SD_OUS31	Human	G	β	stG2078.0	17	2018			ERR10680250	-	-		0.016	0.032	0.125	0.25	0.125	-
143	SD_NORM009	Human	G	β	stG6.23	12	2018			ERR10680251	-	-		0.016	0.064	0.5	0.5	0.25	-
144	SD_NORM035	Human	C	β	stG62647.0	20	2018			ERR10680252	-	-		0.016	0.064	0.25	0.25	0.25	-
145	SD_NORM037	Human	G	β	stG643.0	12	2018			ERR10680253	-	tet(O)		0.016	0.032	32	0.25	0.125	-
146	SD_NORM039	Human	G	β	stG10.0	15	2018			ERR10680254	-	tet(M)		0.016	0.064	32	0.25	0.25	-
147	SD_NORM044	Human	C	β	stG62647.0	20	2018			ERR10680255	-	-		0.016	0.064	0.25	0.25	0.25	-
148	SD_NORM054	Human	C	β	stG643.1	573	2018			ERR10680256	-	-		0.016	0.064	0.125	0.25	0.25	-
149	SD_NORM055	Human	C	β	stG643.1	183	2018			ERR10680257	-	-		0.016	0.064	0.25	0.25	0.25	-
150	SD_NORM056	Human	G	β	stG480.0	8	2018			ERR10680258	-	-		0.016	0.032	0.25	0.25	0.25	-
151	SD_NORM089	Human	G	β	stC74a.0	29	2018			ERR10680259	-	-		0.016	0.064	2	0.25	0.25	-
152	SD_NORM111	Human	G	β	stG166b.0	29	2018			ERR10680260	-	-		0.016	0.064	2	0.25	0.25	-
153	SD_NORM113	Human	G	β	stG643.0	73	2018			ERR10680261	-	tet(O)		0.016	0.032	32	0.25	0.25	-
154	SD_NORM114	Human	C	β	stG5420.0	20	2018			ERR10680262	erm(T)	-		0.016	0.064	0.25	256	0.25	i
155	SD_NORM115	Human	G	β	stG643.0	588	2018			ERR10680263	-	-		0.016	0.032	0.25	0.25	0.25	-
156	SD_NORM116	Human	G	β	stG6.4	12	2018			ERR10680264	-	-		0.016	0.032	0.25	0.125	0.25	-
157	SD_NORM117	Human	G	β	stG485.0	29	2018			ERR10680265	-	-		0.016	0.064	4	0.25	0.25	-
158	SD_NORM118	Human	C	β	stG653.2	3	2018			ERR10680266	erm(A)	-		0.008	0.032	0.125	16	0.25	i
159	SD_NORM119	Human	C	β	stG62647.0	20	2018			ERR10680267	-	-		0.016	0.064	16	0.25	0.25	-
160	SD_NORM120	Human	C	β	stG2574.3	20	2018			ERR10680268	-	-		0.016	0.064	0.25	0.125	0.25	-
161	SD_NORM121	Human	C	β	stG652.0	114	2018			ERR10680269	-	-		0.016	0.064	1	0.25	0.25	-
162	SD_NORM122	Human	G	β	stG6.25	585	2018			ERR10680270	-	-		0.008	0.064	4	0.125	0.125	-
163	SD_NORM123	Human	G	β	stC74a.0	29	2018			ERR10680271	-	tet(M)		0.016	0.064	32	0.25	0.25	-
164	SD_NORM124	Human	C	β	stG62647.0	20	2018			ERR10680272	-	-		0.016	0.064	0.25	0.25	0.25	-
165	SD_NORM133	Human	G	β	stG6.3	12	2018			ERR10680273	-	-		0.016	0.032	0.25	0.5	0.25	-
166	SD_NORM134	Human	G	β	stG485.0	583	2018			ERR10680274	-	-		0.016	0.125	0.125	0.25	0.25	-
167	SD_NORM135	Human	G	β	stG485.0	55	2018			ERR10680275	erm(A)	-		0.016	0.032	4	4	0.25	i
168	SD_NORM136	Human	G	β	stC74a.0	17	2018			ERR10680276	erm(A)	-		0.016	0.064	0.25	4	0.125	i
169	SD_NORM137	Human	G	β	stG643.0	12	2018			ERR10680277	-	-		0.016	0.032	0.125	0.25	0.25	-
170	SD_NORM138	Human	G	β	stG480.0	8	2018			ERR10680278	-	-		0.016	0.064	0.125	0.25	0.25	-
171	SD_NORM139	Human	G	β	stC74a.0	29	2018			ERR10680279	erm(A)	-		0.016	0.064	2	4	0.25	i
172	SD_NORM140	Human	G	β	stC74a.0	29	2018			ERR10680280	-	-		0.016	0.064	2	0.25	0.25	-
173	SD_NORM141	Human	G	β	stG480.0	574	2018			ERR10680281	-	-		0.016	0.064	0.125	0.25	0.25	-
174	SD_NORM142	Human	G	β	stC74a.0	29	2018			ERR10680282	-	-		0.016	0.064	2	0.25	0.25	-
175	SD_NORM144	Human	G	β	stG485.0	603	2018			ERR10680283	-	tet(M)		0.016	0.032	64	0.25	0.125	-
176	SD_NORM145	Human	G	β	stG485.0	17	2018			ERR10680284	-	-		0.016	0.032	0.125	0.25	0.125	-
177	SD_NORM146	Human	G	β	stG652.0	138	2018			ERR10680285	-	-		0.016	0.032	0.125	0.25	0.125	-
178	SD_NORM147	Human	C	β	stG62647.0	20	2018			ERR10680286	-	-		0.016	0.032	0.125	0.25	0.25	-
179	SD_NORM148	Human	G	β	stG166b.0	25	2018			ERR10680287	-	-		0.016	0.032	0.125	0.25	0.125	-
180	SD_NORM156	Human	C	β	stG62647.0	20	2018			ERR10680288	-	-		0.016	0.064	0.125	0.25	0.25	-
181	SD_NORM166	Human	G	β	stG840.0	17	2018			ERR10680289	-	-		0.016	0.064	0.25	0.25	0.25	-
182	SD_NORM167	Human	C	β	stG62647.0	20	2018			ERR10680290	-	-		0.016	0.064	0.125	0.25	0.125	-
183	SD_NORM168	Human	G	β	stG245.1	282	2018			ERR10680291	-	-		0.008	0.064	0.25	0.25	0.25	-
184	SD_NORM169	Human	G	β	stG166b.0	25	2018			ERR10680292	-	-		0.016	0.064	0.25	0.25	0.25	-
185	SD_NORM170	Human	G	β	stC74a.0	77	2018			ERR10680293	-	-		0.016	0.064	2	0.25	0.25	-
186	SD_NORM171	Human	C	β	stG62647.0	20	2018			ERR10680294	-	-		0.016	0.064	0.125	0.25	0.25	-
187	SD_NORM172	Human	G	β	stG643.0	8	2018			ERR10680295	erm(A)	tet(W)		0.016	0.064	4	8	0.25	i
188	SD_NORM173	Human	G	β	stG652.0	138	2018			ERR10680296	-	tet(M)		0.016	0.064	32	0.25	0.125	-
189	SD_NORM174	Human	G	β	stG245.0	29	2018			ERR10680297	-	-		0.016	0.064	4	0.25	0.25	-
190	SD_NORM175	Human	C	β	stG62647.0	20	2018			ERR10680298	-	-		0.016	0.064	0.125	0.25	0.25	-
191	SD_NORM176	Human	C	β	stG62647.0	20	2018			ERR10680299	-	-		0.016	0.064	0.25	0.25	0.25	-
192	SD_NORM177	Human	G	β	stG485.0	29	2018			ERR10680300	-	-		0.016	0.064	2	0.25	0.125	-
193	SD_NORM178	Human	G	β	stG166b.0	25	2018			ERR10680301	-	-		0.016	0.064	0.25	0.25	0.25	-
194	SD_NORM179	Human	G	β	stG6.0	63	2018			ERR10680302	-	-		0.016	0.064	0.25	0.25	0.25	-
195	SD_NORM180	Human	G	β	stG485.0	325	2018			ERR10680303	-	tet(M)		0.016	0.064	32	0.125	0.125	-
196	SD_NORM181	Human	G	β	stG485.0	55	2018			ERR10680304	-	-		0.016	0.064	1	0.25	0.25	-
197	SD_NORM182	Human	C	β	stG652.0	591	2018			ERR10680305	-	-		0.016	0.064	0.5	0.25	0.25	-
198	SD_NORM183	Human	G	β	stG10.0	15	2018			ERR10680306	-	tet(M)		0.016	0.064	32	0.25	0.25	-
199	SD_NORM185	Human	G	β	stG6.3	12	2018			ERR10680307	-	-		0.016	0.032	0.125	0.25	0.125	-
200	SD_NORM186	Human	C	β	stG6.25	575	2018			ERR10680308	-	-		0.016	0.064	0.125	0.125	0.125	-
201	SD_NORM187	Human	G	β	stG10.0	576	2018			ERR10680309	-	tet(M)		0.016	0.064	32	0.25	0.25	-
202	SD_NORM189	Human	G	β	stC74a.0	8	2018			ERR10680310	-	-		0.016	0.032	0.125	0.25	0.25	-
203	SD_NORM190	Human	G	β	stG480.0	17	2018			ERR10680311	-	-		0.016	0.032	0.25	0.25	0.125	-
204	SD_NORM191	Human	C	β	stG62647.0	20	2018			ERR10680312	-	-		0.016	0.032	0.125	0.125	0.125	-
205	SD_NORM192	Human	C	β	stG652.8	598	2018			ERR10680313	-	tet(M)		0.016	0.032	32	0.25	0.25	-
206	SD_NORM193	Human	G	β	stC74a.0	29	2018			ERR10680314	-	tet(M)		0.016	0.064	32	0.25	0.25	-
207	SD_NORM194	Human	C	β	stG62647.0	20	2018			ERR10680315	-	-		0.016	0.064	0.25	0.25	0.25	-
208	SD_NORM195	Human	G	β	stG485.0	17	2018			ERR10680316	-	-		0.016	0.064	4	0.25	0.25	-
209	SD_NORM196	Human	G	β	stG485.0	29	2018			ERR10680317	-	-		0.016	0.032	2	0.125	0.125	-
210	SD_NORM197	Human	G	β	stG485.0	325	2018			ERR10680318	-	tet(M)		0.032	0.064	32	0.125	0.125	-
211	SD_NORM198	Human	G	β	stG652.0	138	2018			ERR10680319	-	-		0.016	0.064	0.125	0.25	0.125	-
212	SD_NORM199	Human	G	β	stC6979.0	54	2018			ERR10680320	-	-		0.016	0.064	2	0.25	0.25	-
213	SD_NORM200	Human	C	β	stG62647.0	20	2018			ERR10680321	-	-		0.016	0.064	0.25	0.25	0.25	-
214	SD_NORM201	Human	G	β	stC74a.0	29	2018			ERR10680322	-	-		0.016	0.064	2	0.25	0.25	-
215	SD_NORM202	Human	C	β	stG62647.0	20	2018			ERR10680323	-	-		0.016	0.064	0.125	0.25	0.25	-
216	SD_NORM203	Human	G	β	stG10.0	15	2018			ERR10680324	-	tet(M)		0.016	0.064	32	0.25	0.25	-
217	SD_NORM204	Human	G	β	stG485.0	592	2018			ERR10680325	-	-		0.016	0.125	0.125	0.25	0.25	-
218	SD_NORM205	Human	G	β	stG10.0	333	2018			ERR10680326	-	tet(M)		0.016	0.064	32	0.25	0.25	-
219	SD_NORM206	Human	G	β	stG643.0	12	2018			ERR10680327	-	tet(O)		0.016	0.032	16	0.25	0.125	-
220	SD_NORM207	Human	C	β	stG62647.0	20	2018			ERR10680328	-	-		0.016	0.064	0.25	0.25	0.25	-
221	SD_NORM208	Human	G	β	stG6792.0	8	2018			ERR10680329	-	-		0.008	0.032	0.125	0.25	0.25	-
222	SD_NORM209	Human	G	β	stG6.0	63	2018			ERR10680330	-	-		0.016	0.064	0.125	0.25	0.125	-
223	SD_NORM210	Human	G	β	stG652.0	138	2018			ERR10680331	-	-		0.016	0.064	0.125	0.25	0.25	-
224	SD_NORM211	Human	G	β	stG485.0	604	2018			ERR10680332	erm(A), mef(A)	tet(M)		0.016	0.064	64	16	0.25	i
225	SD_NORM212	Human	C	β	stG62647.0	20	2018			ERR10680333	-	-		0.016	0.064	0.25	0.25	0.25	-
226	SD_NORM213	Human	G	β	stG6.3	589	2018			ERR10680334	-	-		0.016	0.032	0.125	0.25	0.125	-
227	SD_NORM214	Human	G	β	stG4222.0	17	2018			ERR10680335	-	-		0.016	0.064	0.125	0.25	0.25	-
228	SD_NORM215	Human	G	β	stG2078.0	17	2018			ERR10680336	-	-		0.016	0.032	0.25	0.25	0.125	-
229	SD_NORM216	Human	C	β	stG485.0	69	2018			ERR10680337	-	tet(O)		0.016	0.064	32	0.125	0.125	-
230	SD_NORM217	Human	G	β	stG6792.3	17	2018			ERR10680338	-	-		0.016	0.064	0.125	0.25	0.25	-
231	SD_NORM218	Human	G	β	stG652.0	138	2018			ERR10680339	-	-		0.016	0.032	0.125	0.25	0.25	-
232	SD_NORM219	Human	G	β	stG840.0	17	2018			ERR10680340	-	-		0.016	0.064	0.25	0.25	0.25	-
233	SD_NORM220	Human	C	β	stG62647.0	20	2018			ERR10680341	-	-		0.016	0.064	0.25	0.25	0.25	-
234	SD_NORM221	Human	C	β	stG62647.0	20	2018			ERR10680342	erm(A)	-		0.016	0.032	0.25	256	256	K
235	SD_NORM222	Human	G	β	stG2078.0	17	2018			ERR10680343	-	-		0.016	0.064	0.125	0.25	0.25	-
236	SD_NORM223	Human	C	β	stG62647.0	20	2018			ERR10680344	-	-		0.016	0.032	0.25	0.25	0.125	-
237	SD_NORM224	Human	C	β	stG652.0	114	2018			ERR10680345	-	-		0.016	0.032	1	0.25	0.25	-
238	SD_NORM225	Human	G	β	stG6.0	63	2018			ERR10680346	-	-		0.016	0.064	0.125	0.25	0.125	-
239	SD_NORM226	Human	C	β	stG62647.0	20	2018			ERR10680347	-	-		0.016	0.064	0.125	0.25	0.25	-
240	SD_NORM227	Human	G	β	stG485.0	17	2018			ERR10680348	-	-		0.008	0.064	0.125	0.25	0.25	-
241	SD_NORM228	Human	C	β	stG643.1	183	2018			ERR10680349	-	-		0.016	0.064	0.125	0.25	0.25	-
242	SD_NORM229	Human	G	β	stG485.0	17	2018			ERR10680350	-	-		0.016	0.064	0.25	0.25	0.25	-
243	SD_NORM230	Human	G	β	stG6.0	146	2018			ERR10680351	-	-		0.016	0.064	0.125	0.25	0.125	-
244	SD_NORM231	Human	G	β	stG643.0	12	2018			ERR10680352	-	tet(O)		0.008	0.032	32	0.25	0.125	-
245	SD_NORM232	Human	G	β	stG485.0	29	2018			ERR10680353	-	-		0.016	0.125	2	0.125	0.125	-
246	SD_NORM233	Human	G	β	stG840.0	30	2018			ERR10680354	erm(A)	tet (T)		0.016	0.032	32	4	0.125	i
247	SD_NORM234	Human	G	β	stG2078.0	577	2018			ERR10680355	-	tet(M)		0.016	0.032	16	0.125	0.25	-
248	SD_NORM235	Human	G	β	stG2078.13	17	2018			ERR10680356	-	-		0.016	0.064	0.25	0.25	0.25	-
249	SD_NORM236	Human	G	β	stG6.23	12	2018			ERR10680357	-	-		0.016	0.032	0.125	0.25	0.125	-
250	SD_NORM237	Human	G	β	stG245.1	282	2018			ERR10680358	-	-		0.016	0.032	0.25	0.25	0.25	-
251	SD_NORM238	Human	G	β	stG485.0	17	2018			ERR10680359	-	-		0.016	0.064	0.25	0.25	0.25	-
252	SD_NORM254	Human	C	β	stG62647.0	20	2018			ERR10680360	-	-		0.016	0.064	0.25	0.125	0.25	-
253	SD_NORM274	Human	G	β	stG6.24	52	2018			ERR10680361	erm(B)	tet(M)		0.016	0.064	32	256	256	K
254	SD_NORM275	Human	G	β	stG485.0	29	2018			ERR10680362	-	-		0.016	0.064	2	0.25	0.25	-
255	SD_NORM276	Human	C	β	stG485.0	69	2018			ERR10680363	-	tet(O)		0.008	0.032	32	0.125	0.125	-
256	SD_NORM277	Human	G	β	stG480.0	8	2018			ERR10680364	-	-		0.016	0.032	0.25	0.25	0.25	-
257	SD_NORM278	Human	C	β	stG652.0	114	2018			ERR10680365	-	-		0.016	0.032	1	0.25	0.25	-
258	SD_NORM279	Human	G	β	stG6792.3	17	2018			ERR10680366	-	-		0.016	0.032	0.125	0.25	0.125	-
259	SD_NORM280	Human	C	β	stG62647.0	599	2018			ERR10680367	-	-		0.032	0.064	0.125	0.125	0.125	-
260	SD_NORM281	Human	G	β	stG6.4	12	2018			ERR10680368	-	-		0.016	0.032	0.125	0.25	0.125	-
261	SD_NORM282	Human	G	β	stG643.0	73	2018			ERR10680369	-	tet(O)		0.016	0.064	32	0.25	0.125	-
262	SD_NORM288	Human	G	β	stG10.0	15	2018			ERR10680370	-	tet(M)		0.016	0.064	16	0.25	0.25	-
263	SD_NORM292	Human	C	β	stG62647.0	20	2018			ERR10684066	-	-		0.016	0.032	0.125	0.125	0.125	-
264	SD_NORM293	Human	G	β	stG485.0	29	2018			ERR10680371	-	-		0.016	0.064	2	0.25	0.125	-
265	SD_NORM296	Human	G	β	stG643.0	12	2018			ERR10680372	-	tet(O)		0.016	0.032	8	0.25	0.125	-
266	SD_NORM301	Human	G	β	stG6.25	55	2018			ERR10680373	-	-		0.032	0.064	0.125	0.125	0.25	-
267	SD_NORM302	Human	G	β	stG643.0	73	2018			ERR10680374	-	tet(O)		0.016	0.032	32	0.125	0.125	-
268	SD_N2019-10	Human	G	β	stG652.21	138	2018			ERR10680375	erm(A)	tet(M)		0.016	0.064	16	256	256	K
269	SD_N2019-11	Human	G	β	stG480.2	8	2018			ERR10680376	-	-		0.016	0.032	0.064	0.25	0.25	-
270	SD_N2019-12	Human	C	β	stG62647.0	20	2018			ERR10680377	-	-		0.016	0.032	0.064	0.25	0.25	-
271	SD_N2019-13	Human	C	β	stG62647.0	20	2018			ERR10680378	-	-		0.016	0.064	0.064	0.25	0.25	-
272	SD_N2019-19	Human	C	β	stG62647.0	20	2018			ERR10680379	-	-		0.016	0.064	0.125	0.25	0.25	-
273	SD_N2019-21	Human	G	β	stG6.24	63	2018			ERR10680380	-	-		0.016	0.064	0.064	0.25	0.25	-
274	SD_N2019-22	Human	G	β	stG485.0	17	2018			ERR10680381	-	-		0.008	0.064	0.125	0.25	0.125	-
275	SDvet8	Swine	C	β	ND	535	2018			ERR12834032	-	-	30		0.125	1	0.125	0.25	-
276	SDvet9	Dog	C	β	stC9431.0	13	2018			ERR5264303	lsa(C)	-	27		0.064	0.5	0.125	2	L
277	SDvet10	Swine	C	β	ND	234	2018			ERR5985355	-	-	29		0.064	0.5	0.125	0.125	-
278	SDvet13	Swine	C	β	stL2764.0	590	2018			ERR5264295	-	-	28		0.064	1	0.125	0.125	-
279	SDvet14	Dog	C	β	stC9431.0	13	2018			ERR5985356	-	-	29		0.064	0.5	0.125	0.125	-
280	SDvet15	Dog	C	β	stC9431.0	578	2018			ERR5985357	-	-	27		0.125	0.5	0.125	0.25	-
281	SDvet16	Swine	C	β	stL2764.0	338	2018			ERR5264296	-	-	27		0.125	0.125	0.125	0.25	-
282	SDvet19	Swine	C	β	ND	535	2018			ERR5985358	-	-	27		0.125	1	0.125	0.25	-
283	SDvet20	Bovine	C	β	stL2764.0	580	2018			ERR12834033	-	-	27		0.125	0.125	0.25	0.25	-
284	SDvet21	Swine	C	β	ND	397	2018			ERR5985359	-	-	27		0.125	1	0.125	0.25	-
285	SDvet22	Horse	C	β	stC12.0	202	2018			ERR5264297	-	-	26		0.064	0.5	0.125	0.25	-
286	SDvet23	Horse	C	β	stC12.0	202	2018			ERR5985360	-	-	26		0.064	0.5	0.125	0.25	-
287	SDvet24	Horse	C	β	stC9.0	201	2018			ERR12862533	-	-	28		0.064	1	0.125	0.25	-
288	SDvet25	Ovine	C	β	stL2764.0	580	2018			ERR5264298	-	-	28		0.125	0.125	0.25	0.25	-
289	SDvet26	Dog	C	β	stC9431.0	13	2018			ERR5985361	-	-	28		0.125	0.064	0.25	0.25	-
290	SDvet27	Dog	C	β	stL1929.4	143	2018			ERR12834034	-	-	28		0.064	0.064	0.25	0.25	-
291	SDvet28	Dog	C	β	stG62647.0	20	2018			ERR12834035	-	-	28		0.125	0.125	0.125	0.25	-
292	SDvet29	Swine	L	β	stL2764.0	630	2018			ERR12834036	-	-	27		0.064	1	0.25	0.125	-
293	SDvet30	Horse	C	β	stC37.1	579	2018			ERR12834037	-	tet(M)	28		0.125	8	0.125	0.25	-
294	SDvet31	Dog	C	β	stL1929.4	143	2018			ERR12834038	-	-	27		0.125	0.064	0.25	0.25	-
295	SDvet32	Dog	C	β	stL2764.0	580	2018			ERR12834039	-	-	27		0.125	0.125	0.25	0.25	-
296	SDvet33	Dog	C	β	stL1929.1	582	2018			ERR5264299	erm(B)	tet(O)	28		0.125	2	> 256	> 256	K
297	SDvet34	Dog	C	β	stC9431.0	13	2018			ERR12834040	lsa(C)	-	28		0.064	0.25	0.125	0.25	-
298	SDvet44	Swine	C	β	stL2764.0	590	2018			ERR12834041	-	-	27		0.064	2	0.125	0.25	-
299	SDvet45	Dog	C	β	stC9431.0	13	2018			ERR12834042	-	-	27		0.125	0.5	0.25	0.25	-
300	SDvet46	Dog	G	β	stG166b.0	25	2018			ERR12834043	-	-	27		0.064	0.064	0.125	0.25	-
301	SDvet47	Dog	G	β	stG6.3	12	2018			ERR12834044	-	-	30		0.064	0.125	0.25	0.25	-
302	SDvet48	Dog	G	β	stG6.0	63	2019			ERR12834045	-	tet(M)	27		0.064	8	0.25	0.25	-
303	SDvet49	Dog	C	β	stC9431.0	13	2018			ERR12834046	-	-	25		0.125	0.5	0.25	0.25	-
304	SDvet51	Horse	C	β	stL1.1	201	2019			ERR12834047	lsa(C)	-	28		0.064	0.5	0.125	0.5	-
305	SDvet52	Dog	C	β	stC9431.0	13	2019			ERR12834048	-	-	28		0.125	0.5	0.25	0.25	-
306	SDvet54	Horse	C	β	stC18.0	223	2019			ERR12834049	-	-	28		0.064	1	0.125	0.25	-
307	SDvet55	Horse	C	β	stC19.0	199	2019			ERR5264301	-	-	27		0.064	0.5	0.064	0.25	-
308	SDvet56	Horse	C	β	stC20.0	600	2019			ERR12834050	-	-	28		0.125	0.5	0.125	0.25	-
309	SDvet57	Horse	C	β	stC20.0	600	2019			ERR12834051	-	-	27		0.125	0.5	0.25	0.25	-
310	SDvet59	Dog	C	β	stC9431.0	13	2018			ERR5264302	erm(B)	-	26		0.125	0.5	> 256	> 256	K
311	SDvet61	Swine	C	β	stL2794.3	397	2018			ERR12834052	-	-	28		0.125	2	0.25	0.25	-
312	SDvet62	Dog	C	β	stC9431.0	13	2019			ERR12834053	-	-	28		0.125	0.25	0.125	0.25	-
313	SDvet63	Horse	C	β	stC1.0	581	2019			ERR12834054	-	-	28		0.125	1	0.25	0.25	-
314	SDvet64	Horse	C	β	stC13.0	201	2019			ERR12834055	-	-	28		0.064	0.5	0.125	0.25	-
315	SDvet65	Horse	C	β	stC13.0	201	2019			ERR12834056	-	-	27		0.064	0.5	0.125	0.25	-
316	SDvet66	Horse	C	β	stC37.1	579	2019			ERR12834057	-	tet(M)	28		0.064	8	0.125	0.25	-
317	SDvet67	Horse	C	β	stL2764.3	633	2019			ERR12834058	-	-	28		0.064	0.5	0.125	0.25	-
318	SDvet68	Swine	C	β	stL2764.0	397	2019			ERR12834059	-	-	29		0.125	2	0.125	0.25	-
319	SDvet69	Swine	C	β	stL2764.0	580	2019			ERR12834060	-	-	28		0.125	0.125	0.25	0.25	-
320	SDvet70	Dog	G	β	stG6.18	29	2019			ERR12834061	-	-	29		0.064	2	0.125	0.25	-
321	SDvet71	Horse	C	β	stC18.0	223	2019			ERR12834062	-	-	29		0.064	2	0.125	0.25	-
322	SDvet72	Dog	C	β	stL1929.0	143	2019			ERR12834063	-	-	28		0.064	0.5	0.25	0.25	-
323	SDvet75	Horse	C	β	emm229.1	199	2019			ERR12834064	-	tet(M)	31		0.125	8	0.125	0.25	-
324	SDvet76	Swine	C	β	ND	234	2019			ERR12834065	-	tet(O)	28		0.125	8	0.125	0.25	-
325	SDSD1	Bovine	C	α		453	2019	Stdys031		ERR5260656	-	-	29		0.064	1	0.25	0.25	-
326	SDSD3	Bovine	C	α		453	2019	Stdys032		ERR5260657	-	-	29		0.125	1	0.25	0.25	-
327	SDSD4	Bovine	C	α		532	2019	Stdys017		ERR5260642	-	-	30		0.032	0.5	0.25	0.25	-
328	SDSD5	Bovine	C	α		306	2019	Stdys033		ERR5260658	-	-	31		0.064	0.5	0.125	0.125	-
329	SDSD6	Bovine	C	α		453	2019			ERR12834066	-	-	28		0.125	1	0.25	0.25	-
330	SDSD7	Bovine	C	α		306	2019			ERR12834067	-	-	32		0.064	0.5	0.25	0.25	-
331	SDSD9	Bovine	C	α		632	2019			ERR12834068	-	-	30		0.125	1	0.25	0.25	-
332	SDSD10	Bovine	C	α		453	2019			ERR12834069	-	-	34		0.125	1	0.25	0.25	-
333	SDSD11	Bovine	C	α		453	2019	Stdys034		ERR5260659	-	-	32		0.064	1	0.125	0.25	-
334	SDSD12	Bovine	C	α		306	2019	Stdys035		ERR5260660	-	-	30		0.125	0.5	0.25	0.25	-
335	SDSD13	Bovine	C	α		453	2019			ERR12834070	-	-	29		0.125	2	0.5	0.25	-
336	SDSD14	Bovine	C	α		301	2019			ERR12834071	-	-	29		0.125	2	0.5	0.25	-
337	SDSD15	Bovine	C	α		531	2019	Stdys036		ERR5260661	-	-	28		0.064	2	0.25	0.5	-
338	SDSD16	Bovine	C	α		629	2019			ERR12834072	-	-	30		0.125	2	0.25	0.25	-
339	SDSD17	Bovine	C	α		306	2019	Stdys018		ERR5260643	-	-	33		0.064	1	0.25	0.25	-
340	SDSD18	Bovine	C	α		453	2019	Stdys019		ERR5260644	-	-	29		0.125	1	0.5	0.25	-
341	SDSD19	Bovine	C	α		453	2019			ERR12834073	-	-	31		0.125	2	0.25	0.25	-
342	SDSD23	Bovine	C	α		453	2019	Stdys020		ERR5260645	-	-	28		0.064	1	0.25	0.25	-
343	SDSD24	Bovine	C	α		301	2019	Stdys021		ERR5260646	-	-	27		0.25	2	0.5	0.5	-
344	SDSD25	Bovine	C	α		531	2019			ERR12834074	-	-	29		0.125	1	0.25	0.5	-
345	SDSD26	Bovine	C	α		531	2019	Stdys022		ERR5260647	-	-	29		0.125	1	0.25	0.25	-
346	SDSD27	Bovine	C	α		453	2019	Stdys037		ERR5260662	-	-	30		0.125	2	0.25	0.25	-
347	SDSD28	Bovine	C	α		301	2019			ERR12834075	-	-	29		0.125	1	0.125	0.25	-
348	SDSD29	Bovine	C	α		453	2019	Stdys023		ERR5260648	-	-	30		0.064	1	0.25	0.25	-
349	SDSD30	Bovine	C	α		453	2019	Stdys038		ERR5260663	-	-	30		0.064	0.5	0.064	0.125	-
350	SDSD31	Bovine	C	α		306	2019			ERR12834076	-	-	31		0.125	0.5	0.25	0.25	-
351	SDSD32	Bovine	C	α		453	2019	Stdys039		ERR5260664	-	-	31		0.064	1	0.25	0.25	-
352	SDSD33	Bovine	C	α		453	2019	Stdys040		ERR5260665	-	-	30		0.064	1	0.25	0.25	-
353	SDSD34	Bovine	C	α		532	2019			ERR12834077	-	-	29		0.064	1	0.25	0.25	-
354	SDSD35	Bovine	C	α		302	2019	Stdys041		ERR5260666	-	-	31		0.125	2	0.25	0.25	-
355	SDSD36	Bovine	C	α		453	2019			ERR12834078	-	-	31		0.125	2	0.25	0.25	-
356	SDSD37	Bovine	C	α		453	2019			ERR12834079	-	-	29		0.064	2	0.25	0.25	-
357	SDSD38	Bovine	C	α		453	2019			ERR12834080	-	-	30		0.064	2	0.25	0.25	-
358	SDSD40	Bovine	C	α		301	2019	Stdys042		ERR5260667	-	-	30		0.125	2	0.25	0.25	-
359	SDSD41	Bovine	C	α		453	2019			ERR12834081	-	-	28		0.064	2	0.25	0.25	-
360	SDSD43	Bovine	C	α		453	2019			ERR12834082	-	-	33		0.064	2	0.25	0.25	-
361	SDSD44	Bovine	C	α		306	2019			ERR12834083	-	-	31		0.125	1	0.25	0.25	-
362	SDSD45	Bovine	C	α		531	2019	Stdys043		ERR5260668	-	-	30		0.125	1	0.25	0.25	-
363	SDSD46	Bovine	C	α		454	2019			ERR12834084	-	-	30		0.25	2	0.25	0.25	-
364	SDSD47	Bovine	C	α		453	2019			ERR12834085	-	-	29		0.064	2	0.25	0.25	-
365	SDSD48	Bovine	C	α		453	2019			ERR12834086	-	-	31		0.064	1	0.25	0.25	-
366	SDSD49	Bovine	C	α		301	2019			ERR12834087	-	-	30		0.125	2	0.25	0.25	-
367	SDSD50	Bovine	C	α		302	2019			ERR12834088	-	-	33		0.125	1	0.25	0.125	-
368	SDSD51	Bovine	C	α		531	2019			ERR12834089	-	-	29		0.125	2	0.25	0.5	-
369	SDSD52	Bovine	C	α		529	2019			ERR12834090	-	-	30		0.25	2	0.25	0.25	-
370	SDSD53	Bovine	C	α		453	2019			ERR12834091	-	-	29		0.064	2	0.25	0.25	-
371	SDSD54	Bovine	C	α		453	2019			ERR12834092	-	-	31		0.064	2	0.25	0.25	-
372	SDSD56	Bovine	C	α		453	2019			ERR12834093	-	-	31		0.032	2	0.25	0.25	-
373	SDSD57	Bovine	C	α		632	2019			ERR12834094	-	-	29		0.125	2	0.25	0.25	-
374	SDSD58	Bovine	C	α		301	2019			ERR12834095	-	-	29		0.125	2	0.5	0.25	-
375	SDSD59	Bovine	C	α		453	2019			ERR12834096	-	-	30		0.064	1	0.25	0.25	-
376	SDSD60	Bovine	C	α		306	2019			ERR12834097	-	-	32		0.064	0.5	0.25	0.25	-
377	SDSD61	Bovine	C	α		453	2019			ERR12834098	-	-	28		0.064	2	0.25	0.25	-
378	SDSD62	Bovine	C	α		531	2019			ERR12834099	-	-	28		0.125	1	0.5	0.5	-
379	SDSD63	Bovine	C	α		453	2019			ERR12834100	-	-	29		0.125	0.5	0.25	0.25	-
380	SDSD64	Bovine	C	α		453	2019			ERR12834101	-	-	30		0.064	1	0.25	0.25	-
381	SDSD65	Bovine	C	α		531	2019			ERR12834102	-	-	28		0.125	1	0.5	0.5	-
382	SDSD66	Bovine	C	α		453	2019			ERR12834103	-	-	28		0.064	1	0.5	0.25	-
383	SDSD67	Bovine	C	α		453	2019			ERR12834104	-	-	28		0.125	1	0.25	0.25	-
384	SDSD68	Bovine	C	α		531	2019			ERR12834105	-	-	29		0.064	2	0.25	0.5	-
385	SDSD69	Bovine	C	α		453	2019			ERR12834106	-	-	28		0.125	2	0.25	0.25	-
386	SDSD70	Bovine	C	α		532	2019			ERR12834107	-	-	28		0.064	2	0.25	0.125	-
387	SDSD71	Bovine	C	α		460	2019			ERR12834108	-	-	31		0.125	2	0.25	0.25	-
388	SDSD72	Bovine	C	α		632	2019			ERR12834109	-	-	28		0.125	1	0.25	0.25	-
389	SDSD73	Bovine	C	α		454	2019			ERR12834110	-	-	30		0.125	2	0.125	0.25	-
390	SDSD74	Bovine	C	α		306	2019			ERR12834111	-	-	29		0.064	1	0.25	0.25	-
391	SDSD75	Bovine	C	α		453	2019			ERR12834112	-	-	30		0.064	1	0.125	0.25	-
392	SDSD76	Bovine	C	α		302	2019			ERR12834113	-	-	30		0.064	1	0.25	0.125	-
393	SDSD77	Bovine	C	α		460	2019			ERR12834114	-	-	29		0.125	1	0.25	0.25	-
394	SDSD78	Bovine	C	α		453	2019			ERR12834115	-	-	31		0.064	2	0.25	0.125	-
395	SDSD79	Bovine	C	α		453	2019			ERR12834116	-	-	29		0.125	2	0.25	0.25	-
396	SDSD80	Bovine	C	α		524	2019	Stdys050		ERR5260675	-	-	30		0.032	2	0.25	0.25	-
397	SDSD81	Bovine	C	α		306	2019	Stdys015		ERR5260641	-	-	29		0.064	1	0.25	0.25	-
398	SDSD87	Ovine	C	α		454	2019	Stdys029		ERR5260654	-	-	29		0.25	1	0.125	0.25	-
399	SDSD88	Ovine	C	α		454	2019	Stdys025		ERR5260650	-	-	30		0.25	1	0.125	0.25	-
400	SDSD89	Ovine	C	α		531	2019	Stdys004		ERR5260632	-	-	27		0.125	1	0.25	0.25	-
401	SDSD90	Ovine	C	α		454	2019	Stdys006		ERR5260634	-	-	28		0.125	2	0.25	0.25	-
402	SDSD91	Ovine	C	α		306	2019	Stdys059		ERR5260684	-	-	32		0.064	1	0.125	0.125	-
403	SDSD92	Ovine	C	α		454	2019	Stdys026		ERR5260651	-	-	30		0.125	2	0.25	0.25	-
404	SDSD93	Ovine	C	α		531	2019	Stdys011		ERR5260639	-	-	27		0.125	1	0.25	0.25	-
405	SDSD94	Ovine	C	α		454	2019	Stdys009		ERR5260637	-	-	29		0.125	2	0.125	0.25	-
406	SDSD95	Ovine	C	α		298	2019	Stdys027		ERR5260652	-	-	30		0.064	0.5	0.125	0.25	-
407	SDSD96	Ovine	C	α		531	2019	Stdys051		ERR5260676	-	-	27		0.125	1	0.25	0.5	-
